# Supplementary material for: Signatures of Crested Ibis MHC Revealed by Recombination Screening and Short-Reads Assembly Strategy
Source: PLoS One. 2016 Dec 20;11(12):e0168744. doi: 10.1371/journal.pone.0168744 (PMC5173252; doi:10.1371/journal.pone.0168744)
Supplement: S1 Table — (XLSX) [file pone.0168744.s006.xlsx]

## Sheet: Sheet1
primer	sequence	product size ( bp)	target region
a1-F	5'-CCTCCAAGACGGACAACCCC-3'	380	DMB2
a1-R	5'-CAGCCACCTTCAACGTCAAGC-3'
a2-F	5'-AAGGTCGCATAGGAATCGG-3'	511	inter TAP2 and LTB4R1
a2-R	5'-AGACAAGGCTCCAAACAAGG-3'
a3-F	5'-GGGAAACACTGGGACTGGCA-3'	149	TAP1
a3-R	5'-TCGTCTACCAGATGCAGTTCG-3'
c1-F	5'-CGCCCACCACCAAATCAAG-3'	414	TNXB
c1-R	5'-CATCGGAGGAACCACCAC-3'
c2-F	5'-TTCGTCGGCGTTTCTATT-3'	521	inter TNXB and BF2
c2-R	5'-CCTATCAGGCGATGTTACTG-3'
c3-F	5'-CTTCTATGTTGCGGTGTCGG-3'	202	BF3/BF4
c3-R	5'-GCGGTAAAGCTGGTGATGG-3'
e0-F	5'-GCTCCATTCCGCCTGTTTTG-3'	330	before BTN3
e0-R	5'-TCCAAATGCCTGGAACACGA-3'
e1-F	5'-GGATGGGTGATGAGGTTG-3'	329	inter BG1 and BTN3
e1-R	5'-TGTGAATACACGGAATAAAGG-3'
e2-F	5'-GTCTTGTCCTGCGGTTGA-3'	492	TRIM39.1
e2-R	5'-CACGAAGGGCCAGTAGTC-3'
e3-F	5'-TGCTTTCGGTTCTCCTCGCG-3'	835	inter 44G24.1 and LAO
e3-R	5'-CCACGCTCCATCAACAAGC-3'
e4-F	5'-GCTGAACTCCGACAACTGA-3'	944	inter Blec3 and lectin
e4-R	5'-CTGGATGCTGTAAGCCATT-3'
e5-F	5'-TGTCACGAGCGTAAATCAAAG-3'	411	before zfp
e5-R	5'-CGAGGTTTCCCTGTTCTCC-3'
e7-F	5'-GTCCCTGCTCCTGTCCAAGTGT-3'	549	zfp
e7-R	5'-ATCCCCAGACCGCCGTGT-3'
e18-F	5'-CATCGCTCCTTACCCTTTCG-3'	761	GNB2L1
e18-R	5'-CTCCACTCCTCCCCTACCGT-3'
e26-F	5'-GGGGAGCGAACGAAACGACT-3'	687	HEP21
e26-R	5'-GGCTGGACCGCATCCGTAG-3'
e31-F	5'-ATGGGAGGTGGGGTCTTCTC-3'	436	zfp
e31-R	5'-CCTCGCGCTTAATCCCTTGT-3'
16-F	5'- TGGCTGTGTATGAGTGTCAGTTCCT-3'	250	BLB1
16-R	5 - TAGTTGTGTCGGCAGTACCTGTCCA-3'
