# Supplementary material for: Signatures of Crested Ibis MHC Revealed by Recombination Screening and Short-Reads Assembly Strategy
Source: PLoS One. 2016 Dec 20;11(12):e0168744. doi: 10.1371/journal.pone.0168744 (PMC5173252; doi:10.1371/journal.pone.0168744)
Supplement: S3 Table — (XLSX) [file pone.0168744.s008.xlsx]

## Sheet: Sheet1
Clone	Total Length(bp)	Max Scaffold (bp)	Max/Total（%）	N(bp)
e5-14	39203	38391	97.9	1745
e5-24-2	37805	28074+8803	97.5	1566
e5-18-2	27646	19094+7895	97.6	684
e4-4	39376	39125	99.4	540
e4-14	32457	28140+3310	96.9	3114
e4-23	47292	40454	85.5	3869
31-37-4	38670	34071	88.1	2117
e3-8	77016	35628+31524	87.2	9641
e3-7-2	46605	44225	94.9	135
e3-7	36939	36939	100	1
26-24	34509	31037	89.9	0
26-31	36660	34222	93.3	51
e2-33	38533	36193	93.9	558
e2-6	34549	23103+9093	93.2	73
e2-25	47481	33821+9230	90.7	6087
e2-14	37273	36115	96.9	3
18-37	40384	39836	98.6	99
e18-8	34956	32831	93.9	280
e18-11	33592	33375	99.4	148
e18-13	37412	34451	92.1	1101
e7-5	38887	35031	90.1	501
e7-28	30407	27623	90.8	733
e1-36	42455	30457	71.7	327
e0-10-1	37233	35945	96.5	367
e0-5	28786	23802	82.7	827
e0-1-2	38724	38724	100	1
16-28	35287	33204	94.1	2450
b16-6	33702	33317	98.9	748
16-15-2	39551	35777	90.5	2606
16-15	45466	44043	96.9	6971
16-28	34522	33779	97.8	5437
16-30	35762	33734	94.3	4573
a3-14	44070	20500+15207	81	4189
a1-23	29197	26861	92	5673
c1-9-8	46786	38329	81.9	6538
c1-9-10	32017	28472	88.9	8874
c2-8-9	34804	31364	90.1	4913
c3-18	40811	36844	90.3	6456
c3-16-2	39235	30608	78	4
c3-16	39872	36599	91.8	3232
c3-11	40798	37569	92.1	877
