# Supplementary material for: Signatures of Crested Ibis MHC Revealed by Recombination Screening and Short-Reads Assembly Strategy
Source: PLoS One. 2016 Dec 20;11(12):e0168744. doi: 10.1371/journal.pone.0168744 (PMC5173252; doi:10.1371/journal.pone.0168744)
Supplement: S4 Table — (XLSX) [file pone.0168744.s009.xlsx]

## Sheet: Sheet1
CSA gene name	exon number	RNA verified exon number	scaffold ID	start	end	strand	Chen's gene name	Chen's exon number	chicken gene name	chicken gene exon number
zfp1	6	6	SC1	7192	10839	-
histone_H1	1	0	SC1	12849	13283	+
B-BTN1a	1	0	SC1	18602	19114	+
Blec1	5	0	SC1	21776	25239	-
Blec2	6	0	SC1	27880	30940	+
Blec4	5	5	SC1	32874	34848	-
Blec3	4	3	SC1	48453	49712	-			Blec3	5
Blec5	5	0	SC1	62611	64634	-	Blec2	5	Blec1	5
Blec6	5	5	SC1	66446	68376	+	Blec1	5	Blec2	6
Bzfp3	11	0	SC1	72559	79915	+	zfp7	14	Bzfp3	11
TRIM7.2	7	6	SC1	82633	89086	-	TRIM7.2	7	TRIM7.2	7
ibis_gene	2	0	SC1	94473	95576	-	zfp6	3
CKR1.2	3	0	SC1	97531	107243	-	ckr1	2	CKR1.2	3
44G24.1	1	0	SC1	109534	109965	-	zfp5	3	44G24.1	2
LAO	7	0	SC1	113649	120500	+	LAO	7	LAO	7
TRIM7.1	9	0	SC1	123340	139937	-	TRIM7.1	7	TRIM7.1	9
HEP21	3	0	SC1	143941	145356	-	Hep21	3	HEP21	3
TRIM39.2	6	6	SC1	159236	164312	-	TRIM39.2	6	TRIM39.2	6
TRIM27.2	7	1	SC1	168446	172113	+	TRIM27.2	7	TRIM27.2	7
TRIM39.1	4	3	SC1	173311	176531	-	TRIM39.1	6	TRIM39.1	4
TRIM27.1	7	7	SC1	180060	185119	-	TRIM27.1	6	TRIM27.1	7
TRIM7-like	7	7	SC1	191105	195980	-	TRIM-like	8
TRIM41	7	0	SC1	200256	206295	-	TRIM41	6	TRIM41	7
GNB2L1	8	8	SC1	208428	212396	-	GNB2L1	8	GNB2L1	8
B-BTN1b	1	0	SC1	229408	229914	+	BTN1-like	7
B-BTN2	5	5	SC1	233241	236243	+	BTN2	9	B-BTN2	5
zfp2	2	2	SC1	241595	243493	+	zfp4	2
zfp3	3	3	SC1	245591	251486	-	zfp3	3
BTN3a	5	5	SC1	254241	258500	-
BG1	3	0	SC1	262313	264665	-	BG1	2	BG1	16
BTN3b	9	6	SC1	286381	293146	+
COL11A2	48	48	SC2	2278	17667	+	COL11A2	partial
BLA	4	4	SC2	26831	28751	-	DAA	4
BLB1	6	6	SC2	29317	31314	+	DAB	6	BLB1	6
BRD2	11	11	SC2	33591	37978	-	BRD2	Partial	BRD2	11
DMA	4	4	SC2	43214	48674	+	DMA	Partial	DMA	4
DMB1	5	0	SC2	49511	50966	+	DMB1	5	DMB1	6
DMB2	5	5	SC2	51161	52386	+	DMB2	Partial	DMB2	6
BF1	6	6	SC2	53694	55707	+	UAA	7	BF1	8
TAP1	8	8	SC2	57710	63400	-	TAP1	12	TAP1	11
TAP2	9	8	SC2	65327	68727	+	TAP2	9	TAP2	9
LTB4R1	1	1	SC2	75970	76914	+	LTB4R1	Partial	LTB4R1	1
TNXB	15	0	SC3	353	19248	-	TNXB	Partial	TNXB	26
BF2	8	8	SC3	37242	43113	+	UBA	Partial	BF2	8
BF3	6	4	SC3	49230	51463	+	UCA1	7
ADPRH1	5	0	SC3	56543	60214	-	ADPRH 1	6
ADPRH2	5	0	SC3	66396	70271	+	ADPRH 2	8
BF4	6	4	SC3	75207	77410	-	UCA2	7
BF5	5	4	SC3	82175	84060	+	UDA	7
OR8D4	1	0	SC3	86606	87508	-	OR	1
