# Supplementary material for: Signatures of Crested Ibis MHC Revealed by Recombination Screening and Short-Reads Assembly Strategy
Source: PLoS One. 2016 Dec 20;11(12):e0168744. doi: 10.1371/journal.pone.0168744 (PMC5173252; doi:10.1371/journal.pone.0168744)
Supplement: S5 Table — (XLSX) [file pone.0168744.s010.xlsx]

## Sheet: Sheet1
		crested ibis	chicken
	CR1	76	18
	Jocker	3	1
LINE	L2	2	0
	R2	2	0
	RTE	1	0
	Penelope	0	3
	ERVL	19	3
	ERV1	6	3
LTR	ERVK	4	0
	Gypsy	2	5
	Pao	1	0
Total		116	33
