# Supplementary material for: Signatures of Crested Ibis MHC Revealed by Recombination Screening and Short-Reads Assembly Strategy
Source: PLoS One. 2016 Dec 20;11(12):e0168744. doi: 10.1371/journal.pone.0168744 (PMC5173252; doi:10.1371/journal.pone.0168744)
Supplement: S6 Table — (XLSX) [file pone.0168744.s011.xlsx]

## Sheet: Sheet1
Sequence	tRNA #	tRNA Bounds		tRNAType	Anti- Codon	Score
		Begin	End
SC1	1*	108213	108320	Leu	CAA	63.02
SC1	2	108656	108727	Glu	CTC	76.61
SC1	3	125158	125239	Leu	AAG	69.84
SC1	4	154974	155045	Glu	TTC	72.33
SC1	5	156016	156088	Lys	CTT	80.47
SC1	6*	156285	156394	Leu	CAA	64.21
SC1	7	156778	156850	Val	CAC	86.14
SC1	8	266336	266255	Leu	AAG	72.16
SC1	9	260303	260222	Leu	AAG	72.16
SC1	10	199387	199315	Lys	CTT	80.47
SC1	11	199145	199073	Val	CAC	86.14
SC1	12	198802	198730	Lys	CTT	80.47
SC1	13	157352	157281	Glu	CTC	76.61
SC1	14	155637	155565	Val	CAC	68.73
SC1	15	154764	154693	Glu	TTC	67.19
SC1	16	154398	154326	Val	AAC	83.03
SC1	17	153630	153558	Val	CAC	83.69
SC1	18	153024	152952	Val	AAC	83.03
SC1	19	152244	152172	Val	CAC	83.69
SC1	20	151638	151566	Val	AAC	83.03
SC1	21	150858	150786	Val	AAC	83.03
SC1	22	148644	148573	Glu	CTC	76.61
SC1	23	148241	148169	Lys	CTT	80.47
SC1	24	145898	145826	Lys	CTT	80.47
SC1	25	127219	127147	Thr	TGT	79.46
SC1	26	126978	126907	Pro	TGG	76.15
SC1	27	125570	125498	Val	AAC	83.88
SC1	28	124141	124069	Thr	TGT	74.39
SC1	29	123521	123450	Pro	TGG	55.77
SC1	30	122653	122580	Asn	GTT	82.24
* tRNA with intron
